# Supplementary material for: Genetic screening for macular dystrophies in patients clinically diagnosed with dry age‐related macular degeneration
Source: Clin Genet. 2018 Oct 15;94(6):569–74. doi: 10.1111/cge.13447 (PMC6282796; doi:10.1111/cge.13447)
Supplement: Supplementary file 3 — Table S2. Variants of unknown clinical significance or conflicting interpretations of pathogenicity. [file CGE-94-569-s003.xlsx]

## Sheet: VUS
Gene name	Inheritance	Chromosome	Start position	Reference	Variant	c.DNA change	Protein change	ExAC_NFE	AF_GoNL	CADD_phred	reads	variation reads	% Variation	Cases (n=218)	Controls (n=133)
ABCA4	AR	chr1	94467548	C	G	c.6148G>C	V2050L	0.0037	0.201	33	36	16	44.44	1	0
ABCA4	AR	chr1	94473287	G	A	c.5908C>T	L1970F	0.0042	0.502	26.4	42.33	20.67	48.83	1	2
ABCA4	AR	chr1	94476377	C	T	c.5693G>A	R1898H	0.0028	0.1	22.8	48.5	21	43.3	1	1
ABCA4	AR	chr1	94476874	C	T	c.5528G>A	R1843Q	1.502e-05	0	35	35	14	40	1	0
ABCA4	AR	chr1	94480221	G	C	c.5338C>G	P1780A	0.0002	0	26.2	54	35	64.81	1	0
ABCA4	AR	chr1	94487404	C	T	c.4771G>A	G1591R	0.0045	0.402	24.6	77.75	36.25	46.62	1	3
ABCA4	AR	chr1	94496039	C	T	c.4297G>A	V1433I	0.0019	0.502	20.9	31	13.5	43.55	1	0
ABCA4	AR	chr1	94506773	C	T	c.3514G>A	G1172S	1.499e-05	0	9.41	29	12	41.38	1	0
ABCA4	AR	chr1	94514466	T	C	c.2701A>G	T901A	0.0027	0.201	9.516	85	45	52.94	1	0
ABCA4	AR	chr1	94514477	G	A	c.2690C>T	T897I	0.0018	0.402	23.6	83	46	55.42	1	0
ABCA4	AR	chr1	94528142	A	C	c.1928T>G	V643G	0.0022	0.703	27.5	30.75	15.25	49.59	2	2
ABCA4	AR	chr1	94528774	C	T	c.1654G>A	V552I	0.0039	0.602	15.19	37.67	19	50.44	1	2
ABCA4	AR	chr1	94528818	C	T	c.1610G>A	R537H	0.0024	0.301	26.2	37	21	56.76	1	0
ABCA4	AR	chr1	94546094	C	A	c.1039G>T	A347S	.	0	25.4	152	67	44.08	1	0
ABCA4	AR	chr1	94568627	C	T	c.514G>A	G172S	0.0006	0	23.4	154	73	47.4	1	0
ABCA4	AR	chr1	94568675	T	C	c.466A>G	I156V	0.0017	0.1	5.706	162.5	70	43.08	2	2
ABCA4	AR	chr1	94568686	C	T	c.455G>A	R152Q	0.0031	0.402	21.5	158	78	49.37	1	0
ABCA4	AR	chr1	94574244	C	T	c.331G>A	E111K	.	0	21.4	74	38	51.35	1	0
ABCC6	AR	chr16	16271467	G	A	c.2432C>T	T811M	0	0	28.5	35	16	45.71	1	0
ABCC6	AR	chr16	16282693	C	T	c.1774G>A	V592I	1.73e-05	0	11.72	20	12	60	1	0
ABCC6	AR	chr16	16286695	G	C	c.1423C>G	H475D	1.524e-05	0	0.323	43	19	44.19	1	0
ABCC6	AR	chr16	16286750	G	C	c.1368C>G	I456M	0.0002	0	12.35	46.8	21	44.87	2	2
ABCC6	AR	chr16	16291993	T	A	c.1223A>T	D408V	.	0	23	20	10	50	1	0
BEST1	AD	chr11	61729819	C	T	c.1193C>T	S398F	0.0008	0.1	27.8	31	19	61.29	1	0
BEST1	AD	chr11	61730145	T	C	c.1339T>C	S447P	0.0018	0	2.919	47	19	40.43	1	0
CTNNA1	AD	chr5	138147939	C	T	c.536C>T	A179V	0.0018	0.301	23.2	270.25	126.5	46.81	3	0
CTNNA1	AD	chr5	138269759	A	G	c.2702A>G	K901R	.	0	15.99	43	16	37.21	1	0
EFEMP1	AD	chr2	56145171	T	G	c.146A>C	D49A	0.0013	0.301	15.49	28.8	13.4	46.53	4	1
ELOVL4	AD	chr6	80626470	A	G	c.800T>C	I267T	0.0068	0.904	8.833	102	49.72	48.75	5	2
ELOVL4	AD	chr6	80636054	T	C	c.145A>G	T49A	.	0	24.3	100	42	42	1	0
FSCN2	AD	chr17	79503213	G	A	c.1025G>A	R342Q	0.0002	0	23	49.5	28	56.57	1	0
FSCN2	AD	chr17	79503245	G	A	c.1057G>A	V353M	0.0004	0.602	27.9	36	15	41.67	1	0
IMPG1	AD/AR	chr6	76640695	G	A	c.2218C>T	L740F	0.0007	0.1	10.89	28	16	57.14	1	0
IMPG1	AD/AR	chr6	76640830	C	T	c.2083G>A	E695K	.	0	15.38	39	21	53.85	1	0
IMPG1	AD/AR	chr6	76657093	C	T	c.1982G>A	R661H	0	0	23.5	66	33	50	1	0
IMPG1	AD/AR	chr6	76657130	G	A	c.1945C>T	L649F	0.004	0.402	27.4	106	52	49.06	1	0
IMPG1	AD/AR	chr6	76660365	G	A	c.1738C>T	R580C	0.0002	0	34	21	12	57.14	1	0
IMPG1	AD/AR	chr6	76660397	T	C	c.1706A>G	K569R	0.0039	0.301	15.88	38.4	18.6	48.44	2	0
IMPG1	AD/AR	chr6	76731868	C	T	c.631G>A	D211N	0.0008	0	3.873	139	64	46.04	1	1
IMPG1	AD/AR	chr6	76744470	GA	G	c.336TC>C	I112IX	.	0	.	31	10	32.26	1	0
IMPG1	AD/AR	chr6	76751738	C	T	c.173G>A	R58K	0.0055	0.301	10.32	123.5	55.5	44.94	2	0
MFRP	AD	chr11	119214636	G	T	c.1014C>A	S338R	0.0015	0	7.075	25	11.5	46	1	1
MFRP	AD	chr11	119216274	G	C	c.497C>G	P166R	1.511e-05	0	23.6	20	10	50	1	1
MFSD8	AR	chr4	128842876	C	G	c.1153G>C	G385R	0.0005	0	6.644	138	58	42.03	1	0
MFSD8	AR	chr4	128842893	A	G	c.1136T>C	F379S	0.0003	0.201	15.18	137.5	66.5	48.36	1	1
MFSD8	AR	chr4	128843095	A	G	c.1022T>C	L341P	0	0	27.4	167	68	40.72	1	0
OTX2	AD	chr14	57268503	A	T	c.844T>A	C282S	2.997e-05	0	24.3	73	33	45.21	1	0
OTX2	AD	chr14	57268922	G	C	c.425C>G	P142R	0.0002	0	21.3	50	26	52	1	0
PRDM13	AD	chr6	100055023	C	T	c.113C>T	S38L	0.0007	0	28.8	49	22	44.9	1	0
PROM1	AD/AR	chr4	15982084	T	C	c.2450A>G	K817R	.	0	31	135	61	45.19	1	0
PROM1	AD/AR	chr4	15987578	A	G	c.2184+2T>C	?	.	0	18.29	29	18	62.07	1	0
PROM1	AD/AR	chr4	15992900	G	C	c.1928C>G	A643G	0.001	0.1	8.738	176	78	44.32	1	0
PROM1	AD/AR	chr4	16008270	C	T	c.1345G>A	V449M	0.002	0.201	20.4	30	11	36.67	1	0
PROM1	AD/AR	chr4	16040595	A	G	c.250T>C	Y84H	.	0	7.446	98	53	54.08	1	0
PROM1	AD/AR	chr4	16077375	A	G	c.155T>C	I52T	3.124e-05	0	23.2	58	24	41.38	1	0
PROM1	AD/AR	chr4	16077475	A	C	c.55T>G	S19A	0.0091	1.004	1.486	44.86	23	51.27	2	3
RP1L1	AD	chr8	10464616	G	A	c.6992C>T	T2331M	0.0023	0.402	1.738	42.67	19.67	46.1	3	0
RP1L1	AD	chr8	10465024	C	A	c.6584G>T	G2195V	1.5e-05	0	9.777	23	11	47.83	1	0
RP1L1	AD	chr8	10467629	T	TTTC	c.3979A>GAAA	T1327E	.	0	.	97.31	45.52	46.78	13	2
RP1L1	AD	chr8	10467637	T	TCCTCTAACTGCACCCTCTCTTCTTGCAGCCCTTCTATTACTTTAGTCC	c.3971A>GGACTAAAGTAATAGAAGGGCTGCAAGAAGAGAGGGTGCAGTTAGAGGA	E1324G	.	0	.	25.67	21	81.81	1	5
RP1L1	AD	chr8	10468963	C	T	c.2645G>A	R882Q	0	0	6.663	20	10	50	1	0
RP1L1	AD	chr8	10480144	G	A	c.568C>T	R190C	0.0027	0.904	17.97	43.4	19.4	44.7	4	1
RP1L1	AD	chr8	10480159	C	A	c.553G>T	A185S	.	0	26.2	38	21	55.26	1	0
